# Supplementary material for: Descriptions of Three New Species of the Genus Acerataspis Uchida, 1934 (Hymenoptera, Ichneumonidae, Metopiinae), with an Illustrated Identification Key to Extant Species
Source: Insects. 2023 Apr 17;14(4):389. doi: 10.3390/insects14040389 (PMC10142930; doi:10.3390/insects14040389)
Supplement: Supplementary file 1 [file insects-14-00389-s001.zip]

Archive with 2 entries (2 files):
- Table S1.pdf
- Table S2 Genetic distance of COI within species under K2P model.pdf
